# Supplementary material for: Active Surveillance in Early Thyroid Cancer: A Meta-Analysis
Source: Diagnostics (Basel). 2024 Nov 22;14(23):2628. doi: 10.3390/diagnostics14232628 (PMC11640271; doi:10.3390/diagnostics14232628)
Supplement: Supplementary file 1 [file diagnostics-14-02628-s001.zip]

Archive with 1 entries (1 files):
- diagnostics-3297935-Supplementary material.pdf
